# Supplementary material for: Effects of Escherichia coli LPS Structure on Antibacterial and Anti-Endotoxin Activities of Host Defense Peptides
Source: Pharmaceuticals (Basel). 2023 Oct 18;16(10):1485. doi: 10.3390/ph16101485 (PMC10609994; doi:10.3390/ph16101485)
Supplement: Supplementary file 1 [file pharmaceuticals-16-01485-s001.zip]

Archive with 1 entries (1 files):
- pharmaceuticals-2640787-supplementary.pdf
